# Supplementary material for: The Brazilian Caatinga Biome as a Hotspot for the Isolation of Antibiotic-Producing Actinomycetota
Source: Life (Basel). 2025 Sep 23;15(10):1494. doi: 10.3390/life15101494 (PMC12565491; doi:10.3390/life15101494)
Supplement: Supplementary file 1 [file life-15-01494-s001.zip]

Archive with 1 entries (1 files):
- life-3874351-supplementary.pdf
